# Supplementary material for: POFUT1 as a Promising Novel Biomarker of Colorectal Cancer
Source: Cancers (Basel). 2018 Oct 30;10(11):411. doi: 10.3390/cancers10110411 (PMC6266312; doi:10.3390/cancers10110411)
Supplement: Supplementary file 1 [file cancers-10-00411-s001.zip]

Archive with 1 entries (1 files):
- cancers-367394-SI.pdf
